# Supplementary material for: Sonographic Assessment of Complex Ultrasound Morphology Adnexal Tumors in Pregnant Women with the Use of IOTA Simple Rules Risk and ADNEX Scoring Systems
Source: Diagnostics (Basel). 2021 Feb 28;11(3):414. doi: 10.3390/diagnostics11030414 (PMC7997447; doi:10.3390/diagnostics11030414)
Supplement: Supplementary file 1 [file diagnostics-11-00414-s001.zip]

Archive with 3 entries (2 files):
- diagnostics-1088466/
- diagnostics-1088466/diagnostics-1088466-supplementary file S1.xlsx
- diagnostics-1088466/diagnostics-1088466-supplementary file S2.docx
