# Supplementary material for: Sonographic Assessment of Complex Ultrasound Morphology Adnexal Tumors in Pregnant Women with the Use of IOTA Simple Rules Risk and ADNEX Scoring Systems
Source: Diagnostics (Basel). 2021 Feb 28;11(3):414. doi: 10.3390/diagnostics11030414 (PMC7997447; doi:10.3390/diagnostics11030414)
Supplement: Supplementary file 1 [file diagnostics-11-00414-s001.zip › diagnostics-1088466/diagnostics-1088466-supplementary file S1.xlsx]

## Sheet: Foglio 1
	age	parity	date US	Gest weeks	Surgery at wks	delivery	vag/cs del.	US system	CA125	HE4	ROMA	ROMA risk	SR present	SR Risk	ADNEX tot.	ADNEX risk	Adnex high	bilateral	max.diam.	type of mass	fluid echo	max.solid	Papillary projections	number of pap.	Largest papillation, height (mm)	papsmooth	pap.flow	Shadows behind	microcystic	colscore	Ascites	Free_fluid	Metastat.	Crescent_sign	Diagnosis on the basis of subjective assessment (original examiner)			SA	final histology			case comment
		0-null		at detection	date surgery	weeks	1-vaginal					0-low	0-absent	0-low		0-low	1.BEN	0-unilateral	mm	Type of mass	Echogenicity of cyst fluid		0-absent	number of pap.	mm	1=smooth	0-=absent	behind	pattern	IOTA color	0-absent	0<5mm	0-absent					0-BENIGN
		1-multi			or delivery due		2-ces.section					1-high	B and M	1-intermediate		1-intermediate	2-BOT	1-bilateral		1- unilocular	1-anechoic		1-present	1		2=irreglar	1=present	papillae	in papillae	score	1-present	1>5mm	1-present					1-BOT
							NR-not relevant			NA-not available				2-high		2-high	3-stage1			2- multilocular	2-low level			2		0-no papillae			0-absent									2-invasive MALIGNANT
							ongoing pregnancy				cutoff-11,4%						4 stage2-4			3- unilocular-solid	3-ground glass			3					1-present
												<11,4=0					5-metastatic			4- multilocular-solid	4-mixed			4
												>11,4=1								5-solid	5-not relevant in solid mass			(5)=>4
mass01	36	1	10.11.2020	12	26	ongoing	NR	E10	35.42	75.9	18.7	1	M3	2	59	2	2	0	90	3	4	29	1	5	15	2	1	0	0	3	0	0	0	0	Invasive malignant			2	serous cancer G2 figo IIC
mass02	28	0	2016-09-23	10	18	39	1	E8	26	37	4	0	B3	1	1.5	0	1	0	72	2	4	0	0	0	0	0	0	0	0	2	0	0	0	0	dermoid cyst			0	dermoid cyst
mass03	39	1	2018-05-25	12	37	37	2	S10	147.4	56.1	10.9	0	0	2	70	2	4	0	96	4	1	39	1	3	16	1	0	0	0	2	0	0	0	0	Invasive malignant			2	endometrioid cancer G3 IC
mass04	41	0	2020-07-21	28	31	31	2	E8	305	71.4	18.3	1	M4	2	35	2	4	1	126	4	1	43	0	0	0	0	0	0	0	3	0	1	1	0	Metastatic (Krukenberg)			2	Krukenberg (colorectal cancer)
mass05	41	1	2020-09-28	14	16	ongoing	NR	WS80A	18.12	40.7	4.8	0	B3,B5	0	2.8	0	2	0	106	1	4	0	0	0	0	0	0	1	0	2	0	0	0	0	dermoid cyst			0	dermoid cyst
mass 06	36	1	2018-01-28	14	18	40	2	E8	47.24	NA	NA	NA	0	1	49.7	2	2	0	84	2	3	18	1	2	12	1	0	0	0	1	0	0	0	0	decidualized endometrioma			0	decidualized endometrioma
mass07	28	0	2020-09-07	30	31	40	2	E8	26.1	NA	NA	NA	0	1	43.5	2	2	0	70	3	2	25	0	2	25	1	0	0	0	0	0	0	0	0	decidualized endometrioma			0	decidualized endometrioma
mass 08	37	0	2020-03-31	17	22	38	1	WS80A	63.8	47	7.1	0	B3,M3	2	85.9	2	2	0	89	3	3	42	1	5	42	1	0	0	0	3	0	0	0	0	decidualized endometrioma	schizophrenia		2	decidualized endometrioma
mass09	28	1	2019-10-02	17	19	39	1	S10	104.3	40.8	5.4	0	0	0	6.2	1	3	0	105	1	3	11	0	0	0	0	0	0	0	3	0	0	0	0	decidualized endometrioma			0	decidualized endometrioma
mass10	36	1	2019-01-14	13	39	39	2	S10	24.4	29.9	2.4	0	0	2	9.2	1	3	1	77	5	5	77	0	0	0	0	0	0	0	3	0	0	0	0	fibrothecoma			0	fibrothecoma, bilateral
mass11	26	1	2016-10-26	9	16	40	1	E8	22.45	39.6	4.6	0	M3	2	52	2	2	0	135	4	1	17	1	5	17	1	1	0	0	3	0	0	0	0	BOT serous			2	early serous ovarian cancer FIGO IA with BOT and cystadenofibroma
mass12	22	0	2017-06-21	13	17	40	2	E8	33	48.3	7.1	0	0	2	10.8	1	2	1	82	4	1	14	0	0	0	0	0	0	0	0	0	0	0	0	serous cystadenoma			0	seromucinous cystadenoma
mass13	25	0	2019-06-24	14	18	39	1	Hera W10	16.31	41.5	5.1	0	0	1	4	1	1	0	71	3	4	14	1	1	14	1	0	0	0	1	0	0	0	0	dermoid cyst			0	dermoid cyst
mass14	24	0	2014-11-12	20	21	39	2	E8	63.1	54.3	9.6	0	M1,B3	2	11.6	1	3	0	89	5	0	89	0	0	0	0	0	0	0	3	0	0	0	0	rare malignant			2	dysgerminoma
mass15	34	1	2014-06-24	11	38	38	2	V730	NA	NA	NA	NA	0	1	7.9	1	2	0	65	0	1	11	1	3	11	1	1	0	0	3	0	0	0		BOT endom.			1	decidualized endometrioma
mass16	25	0	2017-06-01	22	23	40	1	WS80A	20,89	50,5	7,6	0	M3,M5	2	62.4	2	2	0	70	3	1	22	1	5	11	1	1	0	0	3	0	0	0	0	BOT endom.			1	decidualized endometrioma
mass17	25	1	2019-03-21	13	19	40	1	E8	12,34	43,9	5,5	0	B5	0	2.6	0	2	0	62	1	4	0	0	0	0	0	0	0	0	0	0	0	0	0	dermoid cyst			0	dermoid cyst
mass18	24	0	2013-10-01	18	19	40	1	E8	27	47,6	6,7	0	0	1	27	2	2	0	63	3	1	21	1	1	15	2	1	0	1	2	0	0	0	0	BOT endom.			1	BOT serous IA
mass19	39	0	2013-06-27	20	22	40	2	E8	NA	NA	NA	NA	M3,M5	2	86.6	2	2	0	79	3	3	41	1	5	18	1	1	0	0	4	0	0	0	0	BOT endom.			1	decidualized endometrioma
mass20	32	1	2017-01-25	12	38	38	2	E8	NA	NA	NA	NA	0	1	5	1	3	0	39	5	5	19	0	0	0	0	0	0	0	3	0	0	0	0	fibrothecoma			0	fibroma, ovarian
mass21	38	1	2016-03-14	13	18	39	2	E8	46,77	45	6,3	0	M3	2	58.7	2	2	0	69	3	1	14	1	3	10	0	1	0	0	3	0	0	0	0	BOT endom.			1	decidualized endometrioma
mass22	26	0	2015-02-05	8	18	40	1	E8	NA	NA	NA	NA	B3,B5	0	4	1	2	0	88	3	0	24	0	0	0	0	0	1	0	1	0	0	0	0	dermoid cyst			0	dermoid cyst
mass23	35	0	2020-12-09	13	14	ongoing	NR	E10	NA	NA		NA	0	2	14.8	1	3	0	83	3	3	20	1	1	10	1	1	0	0	3	0	0	0	0	endometrioma			0	decidualized endometrioma
mass24	29	0	2020-01-21	25	26	39	1	WS80A	13,48	43,2	5,3	0	M3	2	57.4	2	3	0	94	4	1	21	1	5	11	1	1	0	0	3	0	0	0	0	BOTser.susp			2	serous low garde ovarian cancer G1
mass25	27	0	2020-06-22	15	18	40	2	E10	NA	NA	NA	NA	B3,B5	0	0.5	0	2	0	206	1	4	0	0	0	0	0	0	1	0	1	0	0	0	0	dermoid cyst			0	dermoid cyst
mass26	30	0	2018-03-07	14	17	39	1	E8	28,41	41,2	5	0	M3	2	52.1	2	2	0	55	3	3	12	1	4	8	1	1	0	0	3	0	0	0	0	BOT endom.			1	decidualized endometrioma
mass27	37	0	2017-05-11	19	40	40	2	E8	NA	NA	NA	NA	B3,B5	0	0.5	0	2	0	71	1	4	0	0	0	0	0	0	0	0	1	0	0	0	0	dermoid cyst			0	dermoid cyst
mass28	25	0	2019-02-19	11	40	40	2	E8	14,04	37	3,8	0	M5	2	11.9	1	3	1	45	3	1	24	0	0	0	0	0	0	0	4	0	0	0	0	malignancy			2	endometrioma
mass29	22	0	2017-03-17	11	39	39	2	E8	NA	NA	NA	NA	B5	0	1.8	0	2	1	63	1	4	0	0	0	0	0	0	0	0	1	0	0	0	0	dermoid cyst			0	dermoid cyst
mass30	28	0	2018-01-09	10	16	38	1	E8	97	39.8	4,5	0	M1, M5	2	4.4	2	4	0	46	5	5	46	0	0	0	0	0	0	0	4	0	0	0	0	Invasive malignant			2	serous cancer low grade G1		IC
mass31	42	0	2020-07-09	12	23	ongoing	NR	E10	15,55	28,9	2,2	0	0	2	39.2	2	2	1	43	3	1	24	1	1	18	2	1	0	1	2	0	0	0	0	BOT ser.			1	CADfbma ser.
mass32	20	0	2019-12-19	21	39	39	2	E8	NA	NA	NA	NA	B5	0	7,6	1	2	0	57	4	1	12	0	0	0	0	0	0	0	1	0	0	0	0	CAD ser			0	CADfbma ser.
mass33	27	1	2013-04-16	15	17	41	1	E8	8,64	36,6	3,4	0	B3,B5	0	1	0	2	0	46	3	4	17	0	0	0	0	0	0	0	1	0	0	0	0	dermoid cyst			0	dermoid cyst
mass34	30	0	2020-12-29	11	40	40	2	E8	15	43	5,3	0	B3,B5	0	0.4	0	2	0	63	1	4	0	0	0	0	0	0	0	0	1	0	0	0	1	dermoid cyst			0	dermoid cyst
mass35	39	2	2019-05-07	11	12	25	2	E8	243.4	NA	NA	NA	M5	2	91.3	2	4	1	45	5	5	45	0	0	0	0	0	0	0	4	1	1	1	0	Invasive malignant			2	ovarian cancer G1 FIGO IIIC
mass36	21	1	2017-06-11	31	31	39	2	E8	126.1	37	4.3	0	B3,B5	0	0.6	0	2	1	53	1	4	0	0	0	0	0	0	1	0	1	0	0	0	0	dermoid cyst			0	dermoid cyst

## Sheet: Arkusz1
świrkosz magdalena	mass01	12	26	ongoing	NA	E10	35.42	75.9	18.7	1	M3	2	59	2	2
popek solak joanna	mass02	10	18	39	1	E8	26	37	4	0	B3	1	1.5	0	1
paczwa-dziduch anna	mass03	12	40	40	2	S10	147.4	56.1	10.9	0	0	2	70	2	4
miazek-furtak beata	mass04	28	31	31	2	E8	305	71.4	18.3	1	M4	2	check	check	5
piłat katarzyna	mass05	14	16	ongoing		WS80A	18.12	40.7	4.8	0	B3,B5	0	2.8	0	2
rakuś joanna	mass 06	14	18	40		E8	47.24	NA	NA	NA	0	1	check
szysz anna	mass07	30	TP-13.11.2020	40		E8	26.1	NA	NA	NA	0	1	check
turczyniak dorota	mass 08	17	22	38		WS80A	63.8	47	7.1	0	B3,M3	2	85.9	2	2
tylec anna	mass09	17	19	39		S10	104.3	40.8	5.4	0	0		6.2	1	3
zielonka edyta	mass10	13	TP23.07.19	check		S10	24.4	29.9	2.4	0	0	2	9.2	1	3
karchuć-żukowska aleksandra	mass11	9	16	40	1	E8	22.45	39.6	4.6	0	M3	2
smolińska agnieszka	mass12	13	17	40	2	E8	33	48.3	7.1	0	0	2	10.8	1	2
skałecka barbara	mass13	14	18	39	1	Hera W10	16.31	41.5	5.1	0	0	1	4	1	1
rozwadowska paulina	mass14	20	21	39	2	E8	63.1	54.3	9.6	0	M1,B3	2	11.6	1	3
dyk anna	mass15	11	2015-01-16	38	2	V730	NA	NA	NA	NA	0	1
grądkowska katarzyna	mass16	22	23	40	1	WS80A	20,89	50,5	7,6	0	M3,M5	2	62.4	2	2
malinowska monika	mass17	13	19	40	1	E8	12,34	43,9	5,5	0	B5	0	2.6	0	2
cieślicka anna	mass18	18	19	40	1	E8	27	47,6	calc	calc	0	1	27	2	2
palka-błaszczak joanna	mass19	20	22	40	2	E8	NA	NA	NA	NA	M3,M5	2	86.6	2	2
macech magdalena marta	mass20	12	38	38	2	E8	NA	NA	NA	NA	0	1	5	1	3
detko dorota	mass21	13	18	39	2	E8	46,77	45	6,3	0	M3	2	58.7	2	2
choduń monika	mass22	8	18	40	1	E8	NA	NA	NA	NA	B3,B5	0	4	1	2
lejwoda-januszewska zaneta	mass23	13	14	ongoing	NR	E10	NA	NA		NA	0	2	14.8	1	3
wróbel joanna	mass24	25	26	39	1	WS80A	13,48	43,2	5,3	0	M3	2	57.4	2	3
marzec monika	mass25	15	18	40	2	E10	NA	NA	NA	NA	B3,B5	0
borowiec kamila	mass26	14	17	39		E8	28,41	41,2	5	0	M3	2	52.1	2	2
lomber małgorzata	mass27	19	40	40	2	E8	NA	NA	NA	NA	B3,B5	0	0.5	0	2
drąg weronika	mass28	11	40	40	2	E8	14,04	37	3,8	0	M5	2	11.9	1	3
dziuba anna	mass29	11	39	39	2	E8	NA	NA	NA	NA	B5	0	1.8	0	2
gąsiorowska joanna	mass30	10	16	38	1	E8	97	39.8	4,5	0	M1, M5	2	4.4	2	4
basiak edyta	mass31	12	23	ongoing	2	E10	15,55	28,9	2,2	0	0	2	39.2	2	2
jurak aleksandra	mass32	21	40	39	2	E8	NA	NA	NA	NA	B5	0	calc	calc
horajska-kulikowska agn.	mass33	15	17	41	1	E8	8,64	36,6	3,4	0	B3,B5	0	1	0	2
